# Supplementary material for: Single-cell analysis of a high-grade serous ovarian cancer cell line reveals transcriptomic changes and cell subpopulations sensitive to epigenetic combination treatment
Source: PLoS One. 2022 Aug 3;17(8):e0271584. doi: 10.1371/journal.pone.0271584 (PMC9348737; doi:10.1371/journal.pone.0271584)
Supplement: S2 Table — (XLSX) [file pone.0271584.s004.xlsx]

## Sheet: Sheet1
Cluster	Category	Term	Description	LogP	Log(q-value)	InTerm_InList	Genes
Cluster 2: Development and differentiation	GO Biological Processes	GO:0048568	embryonic organ development	-13.9611	-9.599	17/433	ZFP36L1,DLX2,EFNA1,EPHA2,GATA2,HOXA2,HES1,ID2,ID3,CCN1,JUNB,RPL38,TRA2B,SNAI1,TNF,CITED2,SIX4,DUSP1,BRD2,CCN2,SMAD7,CSRNP1,FJX1,DDIT3
	GO Biological Processes	GO:0045596	negative regulation of cell differentiation	-12.9166	-8.856	19/683	BCL6,ZFP36L1,ZFP36L2,DDIT3,DLX2,EFNA1,GATA2,HOXA2,HES1,ID1,ID2,ID3,SMAD7,NFKBIA,SNAI1,TNF,ZFP36,NR1D1,SIX4,EPHA2,JUNB,KLF10,CITED2,KMT2E,ARL4A,TNFAIP3,THAP1,CCN2,SLC39A10,DUSP1,TRA2B,TRA2A,IER2,CCN1,ELF3,H2AX,RPL38,PPP1R15A,UBC,RPL32,NXF1
	GO Biological Processes	GO:0001568	blood vessel development	-9.01576	-5.353	16/771	ZFP36L1,CCN2,GADD45A,DDIT3,EFNA1,EPHA2,GATA2,HES1,ID1,CCN1,JUNB,SMAD7,TNF,TNFAIP3,ADAMTS1,CITED2,GADD45B,KLK15,SLC39A10,SNAI1,ZFP36,ARRDC3,KLF10,NR1D1,PPP1R15A,THAP1,ID2,SIX4,KMT2E,CLK4,DUSP1,BCL6
	GO Biological Processes	GO:0043009	chordate embryonic development	-8.44099	-5.034	14/613	ZFP36L1,DLX2,EPHA2,ELF3,GATA2,HOXA2,HES1,CCN1,JUNB,BRD2,SNAI1,SLC30A1,CITED2,SIX4,DUSP1,MT2A,ADAMTS1
	GO Biological Processes	GO:0038066	p38MAPK cascade	-7.77133	-4.556	6/56	ZFP36L1,GADD45A,DUSP1,GADD45B,ZFP36,GADD45G,BCL6,CCN2,DDIT3,H2AX,SNAI1,TNF,IER3,PPP1R15A,IER5,HES1,JUNB,ID3,CCN1,KLF11,ZFP36L2,EFNA1,EPHA2,NFKBIA,TNFAIP3,SMAD7,CCNL1,A2M,CITED2,ARRDC3
	GO Biological Processes	GO:0001503	ossification	-7.39728	-4.212	11/411	CCN2,EPHA2,HOXA2,ID3,CCN1,JUNB,SMAD7,RPL38,SNAI1,KLF10,TNF,ZFP36L1,DDIT3,HES1,ID2,CITED2,ADAMTS5,SIX4,EID2
	WikiPathways	WP3529	Zinc homeostasis	-7.07239	-3.988	5/37	MT1F,MT1X,MT2A,SLC30A1,SLC39A10,DUSP1,JUNB,TNFAIP3,OSER1,DDIT3,GATA2,BCL6,CITED2,SMAD7,SIX4
	GO Biological Processes	GO:0043433	negative regulation of DNA-binding transcription factor activity	-7.07116	-3.988	8/185	DDIT3,HES1,ID1,ID2,ID3,SMAD7,NFKBIA,TNFAIP3,TNF,SNAI1
	Reactome Gene Sets	R-HSA-9031628	NGF-stimulated transcription	-6.95357	-3.914	5/39	ID1,ID2,ID3,ID4,JUNB,SMAD7,TNF,NR1D1,KLF10,ADAMTS1,UBC
	WikiPathways	WP236	Adipogenesis	-6.86994	-3.888	7/131	CEBPD,GADD45A,DDIT3,GATA2,ID3,GADD45B,TNF,ZFP36L2,DLX2,ZFP36
	GO Biological Processes	GO:0120163	negative regulation of cold-induced thermogenesis	-6.53612	-3.68	5/47	DDIT3,ID1,NR1D1,ADAMTS5,ARRDC3,TNF,GADD45G,CCN2,GATA2,TNFAIP3
	Reactome Gene Sets	R-HSA-8953897	Cellular responses to stimuli	-6.33792	-3.508	13/771	DDIT3,H2AX,ID1,MT1F,MT1X,MT2A,RPL32,RPL38,UBC,CBX4,NR1D1,CITED2,PPP1R15A
	GO Biological Processes	GO:0007346	regulation of mitotic cell cycle	-5.94706	-3.219	10/459	BCL6,ZFP36L1,ZFP36L2,DUSP1,HES1,ID2,TNF,ADAMTS1,THAP1,KMT2E,CCN2,H2AX,KLF11,CITED2
	Canonical Pathways	M254	PID MYC REPRESS PATHWAY	-5.89128	-3.173	5/63	ZFP36L1,CEBPD,GADD45A,DDIT3,ID2
	WikiPathways	WP2877	Vitamin D receptor pathway	-5.85585	-3.147	7/185	BCL6,GADD45A,ID1,ID4,JUNB,TNFAIP3,ADAMTS5
	GO Biological Processes	GO:0070848	response to growth factor	-5.82497	-3.126	12/720	ZFP36L1,ZFP36L2,CCN2,EPHA2,HES1,ID1,CCN1,SMAD7,ZFP36,IER2,CITED2,EID2,EFNA1,SNAI1,ADAMTS1,ID2,ID3,SIX4,BCL6,DUSP1,TNF,GATA2,A2M,TNFAIP3
	KEGG Pathway	hsa05202	Transcriptional misregulation in cancer	-5.57368	-2.944	7/204	BCL6,GADD45A,DDIT3,ID2,GADD45B,GADD45G,SIX4,CITED2,H2AX,CCN2
	GO Biological Processes	GO:0045746	negative regulation of Notch signaling pathway	-5.39422	-2.825	4/36	BCL6,DLX2,GATA2,NFKBIA,ZFP36L2,HES1,KLF10,SNAI1,HOXA2,ID2,H2AX,ID1,TRA2B,CSRNP1,CITED2,TNF
	GO Biological Processes	GO:0071356	cellular response to tumor necrosis factor	-5.24323	-2.727	7/229	ZFP36L1,ZFP36L2,NFKBIA,TNF,TNFAIP3,ZFP36,NR1D1,CXCL1,HOXA2,ID3,DDIT3,GATA2,JUNB,DUSP1,UBC,GADD45B,BCL6,CEBPD,CCN1,MT2A,IER3,ADAMTS5,A2M,EPHA2,IRF2BPL,CITED2
	GO Biological Processes	GO:0002683	negative regulation of immune system process	-5.23074	-2.726	9/433	A2M,BCL6,DUSP1,GATA2,ID2,SMAD7,TNF,TNFAIP3,NR1D1,CXCL1,HES1,KLF10,KLF11,ADAMTS1,CITED2,CCN2,MT2A,NFKBIA,DDIT3,EPHA2,ZFP36,IER3
Cluster 4: Cell cycle/DNA repair	Reactome Gene Sets	R-HSA-1640170	Cell Cycle	-29.5007	-25.139	26/692	BRCA1,CDK1,DHFR,FEN1,MCM3,MCM4,MYBL2,PCNA,PRIM1,RRM2,TMPO,TOP2A,TYMS,SMC1A,H2AC20,H4C3,TUBA1B,NDC80,TOPBP1,ZWINT,TPX2,GINS2,CLSPN,NCAPG,CENPU,TUBB
	WikiPathways	WP2446	Retinoblastoma gene in cancer	-21.9982	-18.114	13/88	CDK1,DHFR,HMGB2,MCM3,MCM4,PCNA,PRIM1,RRM1,RRM2,HLTF,TOP2A,TYMS,SMC1A,BRCA1,MYBL2,TOPBP1
	GO Biological Processes	GO:0006281	DNA repair	-17.5558	-13.796	17/520	BRCA1,CDK1,FEN1,HMGB2,MCM3,MCM4,MSH2,PCNA,USP1,SMC1A,PCLAF,RAD51AP1,TOPBP1,UBE2T,GINS2,FAM111A,CLSPN,RRM1,TYMS
	GO Biological Processes	GO:0006260	DNA replication	-15.6481	-11.985	13/262	CDK1,DUT,FEN1,MCM3,MCM4,PCNA,PRIM1,RRM1,RRM2,PCLAF,TOPBP1,GINS2,FAM111A,BRCA1,H1-0,H1-3,H1-4,HMGB2,MSH2,TOP2A,H1-10,RAD51AP1,SMC1A,CLSPN
	GO Biological Processes	GO:1903047	mitotic cell cycle process	-15.1479	-11.564	17/726	BRCA1,CDK1,KIF11,MCM3,MCM4,MKI67,MSH2,MYBL2,PCNA,SMC1A,NDC80,TOPBP1,ZWINT,TPX2,NUSAP1,CLSPN,NCAPG,FEN1,RAD51AP1,H4C3,CENPU,PCLAF,H2AC20,TYMS
	GO Biological Processes	GO:0071103	DNA conformation change	-14.5401	-11.083	13/319	CDK1,H1-0,H1-3,H1-4,HELLS,HMGB2,MCM3,MCM4,TOP2A,H4C3,H1-10,NUSAP1,NCAPG,ATAD2,H2AC20,BRCA1,MSH2,PCNA,USP1,RAD51AP1,CLSPN,MKI67,TUBA1B
	Reactome Gene Sets	R-HSA-73894	DNA Repair	-12.7477	-9.532	12/335	BRCA1,FEN1,MSH2,PCNA,USP1,H2AC20,H4C3,PCLAF,RAD51AP1,TOPBP1,UBE2T,CLSPN,RRM1,TOP2A,SMC1A,H1-4,DHFR
	Reactome Gene Sets	R-HSA-68886	M Phase	-10.2472	-7.228	11/418	CDK1,TMPO,SMC1A,H2AC20,H4C3,TUBA1B,NDC80,ZWINT,NCAPG,CENPU,TUBB,KIF11,MKI67,MYBL2,TOP2A,RAD51AP1,TPX2,NUSAP1,BRCA1,FEN1,H1-0,H1-3,H1-4,H1-10,ATAD2
	GO Biological Processes	GO:0051301	cell division	-9.69552	-6.765	12/613	CDK1,HELLS,KIF11,TOP2A,SMC1A,TUBA1B,NDC80,ZWINT,TPX2,NUSAP1,NCAPG,TUBB,BRCA1,MYBL2,PCLAF,MCM4
	GO Biological Processes	GO:0009263	deoxyribonucleotide biosynthetic process	-8.07612	-5.413	4/15	DUT,RRM1,RRM2,TYMS,DHFR,PRIM1,GMPS
	Canonical Pathways	M129	PID PLK1 PATHWAY	-7.91653	-5.303	5/46	CDK1,NDC80,TPX2,CLSPN,CENPU,FEN1,RAD51AP1,NUSAP1,MSH2
	Reactome Gene Sets	R-HSA-73886	Chromosome Maintenance	-6.94894	-4.468	6/141	FEN1,PCNA,PRIM1,H2AC20,H4C3,CENPU,TOP2A
	Canonical Pathways	M1	PID FANCONI PATHWAY	-5.97653	-3.636	4/47	BRCA1,USP1,TOPBP1,UBE2T
	Reactome Gene Sets	R-HSA-1221632	Meiotic synapsis	-5.0676	-2.852	4/79	BRCA1,SMC1A,H2AC20,H4C3,CDK1,TMPO,PRIM1,CENPU,TUBA1B
	Reactome Gene Sets	R-HSA-69275	G2/M Transition	-4.77277	-2.59	5/196	CDK1,MYBL2,TUBA1B,TPX2,TUBB,TMPO
	WikiPathways	WP2363	Gastric cancer network 2	-4.66748	-2.507	3/33	TOP2A,ATAD2,UBE2T
	Reactome Gene Sets	R-HSA-8852135	Protein ubiquitination	-3.52912	-1.498	3/79	PCNA,HLTF,UBE2T
	GO Biological Processes	GO:0008584	male gonad development	-2.79767	-0.822	3/141	HMGB2,MSH2,RRM1
	GO Biological Processes	GO:0048545	response to steroid hormone	-2.64575	-0.68	4/339	BRCA1,HMGB2,PCNA,TYMS,HELLS
Cluster 5: Immune/inflammation related	KEGG Pathway	hsa04621	NOD-like receptor signaling pathway	-11.1073	-7.047	8/170	CTSB,CXCL1,CXCL2,CXCL3,IL6,CXCL8,TNF,TXNIP,ADM,CLDN1,DUSP10,CD70,TNFSF9,ATF3,IER3,FLG,PLAU,PMEPA1,ALCAM,EFNA1
	Canonical Pathways	M166	PID ATF2 PATHWAY	-8.33283	-5.175	5/59	ATF3,IL6,CXCL8,PLAU,DUSP10,CXCL2,TNF,ADM,CDK6,CXCL1,IGFBP3,KLF10,CXCL3,CLDN1,TXNIP,CTH,EFNA1,FLG,FHL2,CA2,ALCAM,CD70,CTSB
	GO Biological Processes	GO:0048545	response to steroid hormone	-7.2575	-4.285	7/339	ADM,CA2,IL6,TNF,CLDN1,TXNIP,PMEPA1
	GO Biological Processes	GO:0030155	regulation of cell adhesion	-7.24919	-4.285	9/751	CD70,CDK6,EFNA1,IL6,CXCL8,PLAU,TNF,TNFSF9,DUSP10
	GO Biological Processes	GO:1902105	regulation of leukocyte differentiation	-6.34252	-3.546	6/281	CA2,CDK6,KLF10,TNF,TNFSF9,DUSP10,IL6
	KEGG Pathway	hsa05160	Hepatitis C	-4.51754	-2.124	4/169	CDK6,CXCL8,TNF,CLDN1,CTSB,FLG,TXNIP,IL6,DUSP10,IER3,ADM
	GO Biological Processes	GO:0030865	cortical cytoskeleton organization	-4.4241	-2.049	4/61	RND3,TNF,RHOBTB3,CXCL1
	GO Biological Processes	GO:0061061	muscle structure development	-4.31442	-1.978	6/636	ADM,ATF3,CTH,FHL2,IGFBP3,TNF,KLF10,CD70,CXCL8
	GO Biological Processes	GO:0071356	cellular response to tumor necrosis factor	-4.0049	-1.733	4/229	CD70,CXCL8,TNF,CLDN1,CTSB
	WikiPathways	WP4258	lncRNA in canonical Wnt signaling and colorectal cancer	-3.73338	-1.527	3/104	ATF3,CDK6,PLAU,EFNA1,IL6
	GO Biological Processes	GO:0019932	second-messenger-mediated signaling	-3.49119	-1.314	4/312	ADM,FHL2,CXCL8,TNF,CTH
	GO Biological Processes	GO:0043409	negative regulation of MAPK cascade	-3.07234	-0.996	3/175	ATF3,EFNA1,DUSP10,IGFBP3,TNF,PMEPA1,FHL2,PLAU
Cluster 6: OXPHOS	WikiPathways	WP111	Electron transport chain: OXPHOS system in mitochondria	-13.6667	-9.305	8/106	ATP6,COX1,COX2,COX3,CYTB,ND3,ND4,ND6,POLR2J3
	GO Biological Processes	GO:0015988	energy coupled proton transmembrane transport, against electrochemical gradient	-8.26498	-5.225	5/5	COX1,CYTB,ND4,CLDN3,ATP6,MALAT1
	PANTHER Pathway	P00011	Blood coagulation	-7.96419	-4.952	3/6	CP,COX2,COX3
	WikiPathways	WP623	Oxidative phosphorylation	-6.65966	-3.713	4/62	ATP6,ND3,ND4,ND6,COX1
Cluster 7: OXPHOS	WikiPathways	WP623	Oxidative phosphorylation	-10.5958	-6.234	6/62	ATP6,ND2,ND3,ND4L,ND5,ND6,PLEC
	GO Biological Processes	GO:0048863	stem cell differentiation	-2.9977	-0.098	3/207	A2M,SOX11,SEMA4A,SPEN
	GO Biological Processes	GO:0045088	regulation of innate immune response	-2.93297	-0.048	3/218	A2M,PLCG2,HEXIM1,A1BG,PLEC,SEMA4A
	GO Biological Processes	GO:0010035	response to inorganic substance	-2.68494	0	4/574	ND5,ND6,PLCG2,PLEC,FLG
	GO Biological Processes	GO:0007517	muscle organ development	-2.43284	0	3/327	CENPF,PLEC,SOX11
	GO Biological Processes	GO:0098662	inorganic cation transmembrane transport	-2.173	0	4/799	ATP6,ND5,PLCG2,AHNAK
Cluster 8: Cell division	GO Biological Processes	GO:0051301	cell division	-41.1243	-36.7773	29/503	BIRC5,CCNA2,CCNB1,CDK1,CDC20,CENPA,CENPE,CENPF,CKS2,ECT2,STMN1,PLK1,AURKA,TOP2A,PRC1,CCNB2,PTTG1,TUBA1B,UBE2C,TPX2,UBE2S,NUSAP1,CEP55,FAM83D,CDCA3,NUF2,TUBA1C,KNSTRN,ASPM,CDKN3,DLGAP5,TUBB4B
	Reactome Gene Sets	R-HSA-69278	Cell Cycle, Mitotic	-26.3953	-22.6503	22/561	BIRC5,CCNA2,CCNB1,CDK1,CDC20,CENPA,CENPE,CENPF,HMMR,PLK1,AURKA,TOP2A,CCNB2,PTTG1,TUBA1B,TUBB4B,UBE2C,TPX2,UBE2S,CEP70,NUF2,TUBA1C,CKS2,PRC1,DLGAP5,NUSAP1,KNSTRN,ASPM,HJURP,STMN1,FAM83D,ECT2,MKI67
	Reactome Gene Sets	R-HSA-69275	G2/M Transition	-18.1262	-15.1287	13/196	CCNA2,CCNB1,CDK1,CENPF,HMMR,PLK1,AURKA,CCNB2,TUBA1B,TUBB4B,TPX2,CEP70,TUBA1C,TOP2A,NUSAP1,PTTG1,ECT2,CENPA,STMN1,HMGB2
	Canonical Pathways	M129	PID PLK1 PATHWAY	-16.9825	-14.0335	9/46	CCNB1,CDK1,CDC20,CENPE,ECT2,PLK1,AURKA,PRC1,TPX2,BIRC5,KNSTRN,CKS2,UBE2C,UBE2S
	Reactome Gene Sets	R-HSA-174143	APC/C-mediated degradation of cell cycle proteins	-14.2862	-11.5074	9/88	CCNA2,CCNB1,CDK1,CDC20,PLK1,AURKA,PTTG1,UBE2C,UBE2S,TPX2,CDCA3
	GO Biological Processes	GO:0044772	mitotic cell cycle phase transition	-13.6101	-10.8965	10/162	CCNA2,CCNB1,CDK1,CDKN3,CKS2,PLK1,AURKA,CCNB2,UBE2C,UBE2S,HMGB2,STMN1,TOP2A,CDC20,PTTG1,CENPF,CENPE,ECT2,TPX2,BIRC5,CENPA,KPNA2,FAM83D
	GO Biological Processes	GO:0140694	non-membrane-bounded organelle assembly	-12.2884	-9.62265	11/312	BIRC5,CDC20,CENPA,CENPE,CENPF,AURKA,PRC1,CCNB2,DLGAP5,TPX2,ASPM,CEP70
	WikiPathways	WP2361	Gastric cancer network 1	-11.571	-8.94829	6/29	CENPF,ECT2,AURKA,TOP2A,UBE2C,TPX2
	GO Biological Processes	GO:0000281	mitotic cytokinesis	-10.7592	-8.16808	7/78	BIRC5,CENPA,ECT2,STMN1,PLK1,NUSAP1,CEP55,ASPM
	GO Biological Processes	GO:0045787	positive regulation of cell cycle	-10.1835	-7.6289	10/358	BIRC5,CCNB1,CDK1,CKS2,ECT2,AURKA,DLGAP5,UBE2C,NUSAP1,FAM83D
	GO Biological Processes	GO:0051383	kinetochore organization	-10.1535	-7.61268	5/20	CENPA,CENPE,CENPF,DLGAP5,NUF2,HJURP,CCNB1,FAM83D,PLK1,NUSAP1,ASPM,HMGB2,ANP32E
	GO Biological Processes	GO:0140013	meiotic nuclear division	-10.0624	-7.54788	8/166	CKS2,PLK1,AURKA,TOP2A,CCNB2,PTTG1,NUF2,ASPM,HMGB2
	Canonical Pathways	M242	PID AURORA A PATHWAY	-9.11875	-6.69081	5/31	BIRC5,CENPA,AURKA,DLGAP5,TPX2,ECT2,PLK1,PRC1,ASPM,STMN1,TOP2A
	GO Biological Processes	GO:0090306	meiotic spindle assembly	-6.82436	-4.57771	3/8	AURKA,CCNB2,ASPM,DLGAP5,NUSAP1,CDC20
	WikiPathways	WP4240	Regulation of sister chromatid separation at the metaphase-anaphase transition	-5.82781	-3.65689	3/16	CDC20,CENPE,PTTG1,CCNA2,CCNB2,BIRC5,PLK1,AURKA,ARL6IP1,ANP32E
	Reactome Gene Sets	R-HSA-983189	Kinesins	-5.81482	-3.64678	4/59	CENPE,TUBA1B,TUBB4B,TUBA1C,KPNA2,CDK1,CDC20,UBE2C,UBE2S,CCNA2,BIRC5
	GO Biological Processes	GO:0032886	regulation of microtubule-based process	-4.5557	-2.51403	5/250	CDC20,CENPE,PTTG1,CCNA2,CCNB2,BIRC5,PLK1,AURKA,ARL6IP1,ANP32E
	GO Biological Processes	GO:0006259	DNA metabolic process	-4.02995	-2.04087	7/763	CDK1,CENPF,HMGB2,HMGB3,KPNA2,TOP2A,PTTG1
	GO Biological Processes	GO:0051098	regulation of binding	-3.76975	-1.79931	5/367	HMGB2,STMN1,PLK1,AURKA,HJURP,ANP32E
	Reactome Gene Sets	R-HSA-73886	Chromosome Maintenance	-2.96959	-1.07741	3/141	CCNA2,CENPA,HJURP
Cluster 9	WikiPathways	WP2882	Nuclear receptors meta-pathway	-5.07863	-0.951	5/322	FASN,FTH1,FTL,GPX3,SCD,BRI3
	WikiPathways	WP4718	Cholesterol metabolism with Bloch and Kandutsch-Russell pathways	-5.01025	-0.951	3/47	DHCR24,FASN,SCD,H4C3
	CORUM	CORUM:306	Ribosome, cytoplasmic	-4.31391	-0.741	3/80	RPL12,RPL41,RPS12,GPX3,H4C3
	GO Biological Processes	GO:0009150	purine ribonucleotide metabolic process	-2.38256	0	3/369	FASN,GUK1,NME4
Cluster 10	GO Biological Processes	GO:0061061	muscle structure development	-3.42595	0	3/636	CRYAB,FHL2,LGALS1,LGALS3
	Canonical Pathways	M5885	NABA MATRISOME ASSOCIATED	-3.21449	0	3/751	LGALS1,LGALS3,S100A11
	GO Biological Processes	GO:0043086	negative regulation of catalytic activity	-3.15188	0	3/789	CRYAB,LGALS3,PPP1R14A
Supplementary Table S2. Metascape analysis results using genes enriched in each cluster.
