# Supplementary material for: Single-cell analysis of a high-grade serous ovarian cancer cell line reveals transcriptomic changes and cell subpopulations sensitive to epigenetic combination treatment
Source: PLoS One. 2022 Aug 3;17(8):e0271584. doi: 10.1371/journal.pone.0271584 (PMC9348737; doi:10.1371/journal.pone.0271584)
Supplement: S4 Table — (XLSX) [file pone.0271584.s006.xlsx]

## Sheet: Sheet1
Comparison	Ingenuity Canonical Pathways	-log(p-value)	Ratio	z-score	Molecules
EZH2i vs. DMSO	Superpathway of Cholesterol Biosynthesis	14	0.276	2.828	CYP51A1,FDFT1,FDPS,HMGCR,HMGCS1,LSS,MSMO1,SQLE
	EIF2 Signaling	9.12	0.0446	2.449	RPL34,RPL36A,RPL37,RPL37A,RPL39,RPL41,RPS21,RPS27,RPS28,RPS29
	γ-linolenate Biosynthesis II (Animals)	6.75	0.222	2	ACSL1,ACSL3,FADS1,FADS2
RAC1i vs. DMSO	Sirtuin Signaling Pathway	19	0.199	3.162	AGTRAP,APP,ATP5F1A,ATP5F1D,ATP5MC1,BAX,CRTC2,ESRRA,G6PD,GADD45A,GADD45B,GADD45G,H1-0,LDHA,LDHB,MT-ATP6,MT-CYB,MT-ND1,MT-ND3,MT-ND4,MT-ND4L,MT-ND5,MTOR,NBN,NDUFA11,NDUFA2,NDUFB10,NDUFB5,NDUFB7,NDUFS1,NDUFS2,NDUFS3,NDUFS7,NDUFS8,NDUFV1,NDUFV2,NDUFV3,PAM16,PARP1,PDHA1,PGK1,PRKDC,SCNN1A,SIRT7,SLC25A4,SLC25A5,SLC25A6,SMARCA5,TNF,TSPO,TUBA1A,TUBA1B,TUBA4A,UQCRC2,UQCRFS1,VDAC1,VDAC3,XRCC5
	Oxidative Phosphorylation	18.5	0.318	-5.916	ATP5F1A,ATP5F1D,ATP5MC1,ATP5MC2,ATP5MC3,COX7A2L,COX7B2,MT-ATP6,MT-CO1,MT-CO2,MT-CO3,MT-CYB,MT-ND1,MT-ND3,MT-ND4,MT-ND4L,MT-ND5,NDUFA11,NDUFA2,NDUFB10,NDUFB5,NDUFB7,NDUFS1,NDUFS2,NDUFS3,NDUFS7,NDUFS8,NDUFV1,NDUFV2,NDUFV3,SURF1,UQCR11,UQCRC1,UQCRC2,UQCRFS1
	Estrogen Receptor Signaling	8.01	0.121	-2.694	ATF4,ATP5F1A,ATP5F1D,ATP5MC1,CCND1,CTBP2,EGFR,EIF4EBP1,GNA13,GNAI2,HES1,JAK1,MAP2K2,MT-ATP6,MT-CYB,MT-ND1,MT-ND3,MT-ND4,MT-ND4L,MT-ND5,MTOR,NDUFA11,NDUFA2,NDUFB10,NDUFB5,NDUFB7,NDUFS1,NDUFS2,NDUFS3,NDUFS7,NDUFS8,NDUFV1,NDUFV2,NDUFV3,PCNA,PDIA3,PLCD3,PLCG2,PPP1CB,PRKAG2,PRKAR2A,PRKCI,PRKDC,RPS6KB2,SNAI1,THRAP3,UQCRC2,UQCRFS1,VEGFB
	Superpathway of Cholesterol Biosynthesis	7.15	0.379	-3.317	ACAT2,CYP51A1,DHCR24,FDFT1,FDPS,HMGCS1,IDI1,MSMO1,PMVK,SQLE,TM7SF2
	EIF2 Signaling	5.1	0.125	-1.698	ATF3,ATF4,CCND1,DDIT3,EIF2AK1,EIF2AK2,EIF2AK4,EIF3K,EIF3L,EIF3M,EIF4A2,EIF4G2,EIF5,HSPA5,MAP2K2,PABPC1,PAIP1,PPP1CB,PPP1R15A,RPL10A,RPL22L1,RPL3,RPL38,RPL39L,RPLP0,RPS2,RPS3A,RPSA
Combo vs. DMSO	Sirtuin Signaling Pathway	12.7	0.14	1.732	APP,ATP5F1A,ATP5F1D,BAX,CRTC2,GADD45A,GADD45B,GADD45G,JUN,LDHB,MT-ATP6,MT-CYB,MT-ND4,MTOR,NBN,NDUFB10,NDUFS1,NDUFS2,NDUFS7,NDUFS8,NDUFV2,NDUFV3,NFKB2,PARP1,PDHA1,POLR1C,PRKDC,SCNN1A,SIRT7,SLC25A4,SLC25A5,SLC25A6,TNF,TRIM28,TSPO,TUBA1A,TUBA1B,TUBA4A,UQCRC2,UQCRFS1,VDAC3
	Oxidative Phosphorylation	10.1	0.2	-3.838	ATP5F1A,ATP5F1D,ATP5MC2,ATP5MC3,COX17,COX6A1,COX7B2,MT-ATP6,MT-CO1,MT-CO3,MT-CYB,MT-ND4,NDUFB10,NDUFS1,NDUFS2,NDUFS7,NDUFS8,NDUFV2,NDUFV3,UQCRC1,UQCRC2,UQCRFS1
	Superpathway of Cholesterol Biosynthesis	7.33	0.345	-3.162	ACAT2,CYP51A1,DHCR24,FDFT1,FDPS,HMGCS1,MSMO1,PMVK,SQLE,TM7SF2
	Estrogen Receptor Signaling	5.12	0.0842	-1.961	ATF4,ATP5F1A,ATP5F1D,CCND1,CTBP2,EGFR,EIF4EBP1,GNAI2,HES1,JAK1,JUN,MAP2K2,MT-ATP6,MT-CYB,MT-ND4,MTOR,NDUFB10,NDUFS1,NDUFS2,NDUFS7,NDUFS8,NDUFV2,NDUFV3,NFKB2,PLCD3,PLCG2,PPP1CB,PRKAG2,PRKCI,PRKDC,SNAI1,UQCRC2,UQCRFS1,VEGFB
Supplementary Table S3. IPA analysis of differentially expressed genes in cluster 2 in the indicated comparisions.
